# Supplementary material for: Discovery of Novel Fetal Hemoglobin Inducers through Small Chemical Library Screening
Source: Int J Mol Sci. 2020 Oct 8;21(19):7426. doi: 10.3390/ijms21197426 (PMC7582302; doi:10.3390/ijms21197426)
Supplement: Supplementary file 1 [file ijms-21-07426-s001.zip]

Archive with 8 entries (5 files):
- SUPPLEMENTARY MATERIALS/
- SUPPLEMENTARY MATERIALS/Figure 1S.pdf
- SUPPLEMENTARY MATERIALS/Table IIs.docx
- __MACOSX/
- __MACOSX/SUPPLEMENTARY MATERIALS/
- __MACOSX/SUPPLEMENTARY MATERIALS/._Table IIs.docx
- SUPPLEMENTARY MATERIALS/Table Is.xlsx
- __MACOSX/SUPPLEMENTARY MATERIALS/._Table Is.xlsx
