# Supplementary material for: Discovery of Novel Fetal Hemoglobin Inducers through Small Chemical Library Screening
Source: Int J Mol Sci. 2020 Oct 8;21(19):7426. doi: 10.3390/ijms21197426 (PMC7582302; doi:10.3390/ijms21197426)
Supplement: Supplementary file 1 [file ijms-21-07426-s001.zip › SUPPLEMENTARY MATERIALS/Table Is.xlsx]

## Sheet: Table Is
Compound no.	Conc.	EGFP Fold	Compound no.	Conc.	EGFP Fold	Compound no.	Conc.	EGFP Fold	Compound no.	Conc.	EGFP Fold	Compound no.	Conc.	EGFP Fold	Compound no.	Conc.	EGFP Fold	Compound no.	Conc.	EGFP Fold	Compound no.	Conc.	EGFP Fold
1	10 nM	1.14	21	10 nM	0.90	41	10 nM	0.88	61	10 nM	1.04	81	10 nM	1.00	101	10 nM	0.96	121	10 nM	0.96	141	10 nM	0.93
	100 nM	1.12		100 nM	0.95		100 nM	0.85		100 nM	0.95		100 nM	1.00		100 nM	0.90		100 nM	0.91		100 nM	0.88
	1 µM	1.00		1 µM	0.91		1 µM	0.89		1 µM	0.92		1 µM	1.01		1 µM	0.89		1 µM	0.94		1 µM	0.93
	10 µM	0.97		10 µM	0.95		10 µM	1.06		10 µM	1.04		10 µM	1.13		10 µM	0.98		10 µM	1.10		10 µM	1.17
2	10 nM	1.24	22	10 nM	0.94	42	10 nM	0.89	62	10 nM	1.01	82	10 nM	1.07	102	10 nM	1.04	122	10 nM	0.99	142	10 nM	0.92
	100 nM	1.10		100 nM	0.92		100 nM	0.82		100 nM	0.96		100 nM	1.07		100 nM	0.94		100 nM	0.93		100 nM	0.84
	1 µM	1.16		1 µM	1.02		1 µM	0.88		1 µM	0.98		1 µM	0.95		1 µM	0.95		1 µM	0.97		1 µM	0.87
	10 µM	1.01		10 µM	1.53		10 µM	1.02		10 µM	1.35		10 µM	0.88		10 µM	0.99		10 µM	1.12		10 µM	0.97
3	10 nM	1.22	23	10 nM	1.01	43	10 nM	0.93	63	10 nM	1.02	83	10 nM	0.95	103	10 nM	1.12	123	10 nM	0.97	143	10 nM	0.95
	100 nM	0.93		100 nM	0.88		100 nM	0.87		100 nM	1.01		100 nM	0.88		100 nM	1.03		100 nM	0.91		100 nM	0.87
	1 µM	1.04		1 µM	0.93		1 µM	0.87		1 µM	1.04		1 µM	0.91		1 µM	0.97		1 µM	0.93		1 µM	0.83
	10 µM	1.25		10 µM	1.24		10 µM	0.89		10 µM	1.78		10 µM	1.28		10 µM	1.13		10 µM	1.11		10 µM	0.90
4	10 nM	1.29	24	10 nM	1.09	44	10 nM	1.06	64	10 nM	0.96	84	10 nM	0.94	104	10 nM	1.04	124	10 nM	0.98	144	10 nM	0.94
	100 nM	1.30		100 nM	1.02		100 nM	1.02		100 nM	0.97		100 nM	0.87		100 nM	0.97		100 nM	0.94		100 nM	0.87
	1 µM	1.00		1 µM	1.04		1 µM	1.06		1 µM	1.05		1 µM	0.89		1 µM	1.11		1 µM	0.90		1 µM	0.85
	10 µM	0.88		10 µM	1.22		10 µM	1.06		10 µM	0.76		10 µM	0.99		10 µM	-		10 µM	1.02		10 µM	0.97
5	10 nM	1.12	25	10 nM	1.06	45	10 nM	1.02	65	10 nM	0.98	85	10 nM	0.97	105	10 nM	1.09	125	10 nM	0.96	145	10 nM	1.01
	100 nM	1.03		100 nM	0.99		100 nM	1.06		100 nM	0.95		100 nM	0.95		100 nM	0.96		100 nM	0.89		100 nM	0.93
	1 µM	1.04		1 µM	1.03		1 µM	1.04		1 µM	0.96		1 µM	0.96		1 µM	0.99		1 µM	0.93		1 µM	0.98
	10 µM	1.07		10 µM	1.27		10 µM	1.03		10 µM	0.96		10 µM	0.79		10 µM	1.09		10 µM	1.02		10 µM	1.05
6	10 nM	1.15	26	10 nM	1.08	46	10 nM	1.08	66	10 nM	0.97	86	10 nM	0.98	106	10 nM	0.90	126	10 nM	0.97	146	10 nM	1.00
	100 nM	1.05		100 nM	1.02		100 nM	1.07		100 nM	0.97		100 nM	0.95		100 nM	0.80		100 nM	0.91		100 nM	0.97
	1 µM	1.00		1 µM	0.98		1 µM	1.03		1 µM	1.03		1 µM	0.94		1 µM	0.88		1 µM	0.88		1 µM	0.96
	10 µM	1.57		10 µM	1.14		10 µM	1.01		10 µM	1.17		10 µM	0.94		10 µM	0.94		10 µM	0.92		10 µM	1.02
7	10 nM	1.06	27	10 nM	0.98	47	10 nM	1.08	67	10 nM	1.05	87	10 nM	1.03	107	10 nM	0.90	127	10 nM	0.97	147	10 nM	1.00
	100 nM	0.98		100 nM	1.00		100 nM	1.08		100 nM	0.99		100 nM	0.90		100 nM	0.78		100 nM	0.92		100 nM	0.99
	1 µM	0.96		1 µM	0.96		1 µM	1.07		1 µM	1.02		1 µM	0.82		1 µM	0.86		1 µM	0.93		1 µM	0.97
	10 µM	0.70		10 µM	0.98		10 µM	0.98		10 µM	0.89		10 µM	0.62		10 µM	0.92		10 µM	1.00		10 µM	1.03
8	10 nM	1.07	28	10 nM	1.05	48	10 nM	1.03	68	10 nM	1.02	88	10 nM	0.99	108	10 nM	0.95	128	10 nM	1.12	148	10 nM	0.95
	100 nM	1.05		100 nM	0.99		100 nM	1.16		100 nM	0.95		100 nM	0.93		100 nM	0.88		100 nM	1.04		100 nM	0.94
	1 µM	1.04		1 µM	1.03		1 µM	1.09		1 µM	1.08		1 µM	1.04		1 µM	0.87		1 µM	0.99		1 µM	0.94
	10 µM	0.90		10 µM	1.30		10 µM	1.25		10 µM	1.09		10 µM	1.04		10 µM	0.98		10 µM	1.10		10 µM	1.03
9	10 nM	0.92	29	10 nM	0.97	49	10 nM	0.99	69	10 nM	0.96	89	10 nM	0.96	109	10 nM	0.99	129	10 nM	1.00	149	10 nM	0.97
	100 nM	0.91		100 nM	0.98		100 nM	0.93		100 nM	1.04		100 nM	1.01		100 nM	0.93		100 nM	1.00		100 nM	0.94
	1 µM	0.93		1 µM	1.02		1 µM	0.92		1 µM	0.97		1 µM	0.94		1 µM	0.92		1 µM	1.06		1 µM	0.93
	10 µM	1.04		10 µM	0.89		10 µM	1.04		10 µM	1.06		10 µM	1.03		10 µM	0.73		10 µM	1.16		10 µM	1.03
10	10 nM	0.94	30	10 nM	1.07	50	10 nM	0.99	70	10 nM	1.00	90	10 nM	0.99	110	10 nM	0.97	130	10 nM	1.05	150	10 nM	1.00
	100 nM	0.95		100 nM	0.96		100 nM	0.90		100 nM	0.95		100 nM	0.94		100 nM	0.89		100 nM	0.94		100 nM	0.93
	1 µM	0.89		1 µM	0.99		1 µM	0.96		1 µM	0.99		1 µM	0.93		1 µM	0.98		1 µM	0.96		1 µM	0.97
	10 µM	0.96		10 µM	1.03		10 µM	-		10 µM	1.11		10 µM	1.19		10 µM	0.97		10 µM	1.10		10 µM	1.21
11	10 nM	0.89	31	10 nM	0.99	51	10 nM	0.96	71	10 nM	0.98	91	10 nM	1.07	111	10 nM	0.89	131	10 nM	0.96
	100 nM	0.94		100 nM	0.96		100 nM	0.91		100 nM	1.02		100 nM	0.98		100 nM	0.91		100 nM	0.95
	1 µM	0.93		1 µM	1.01		1 µM	0.95		1 µM	1.16		1 µM	1.01		1 µM	0.98		1 µM	1.03
	10 µM	1.09		10 µM	0.91		10 µM	-		10 µM	1.19		10 µM	1.34		10 µM	1.03		10 µM	1.12
12	10 nM	0.93	32	10 nM	0.92	52	10 nM	0.96	72	10 nM	0.93	92	10 nM	0.98	112	10 nM	0.89	132	10 nM	0.99
	100 nM	0.96		100 nM	0.91		0.93	0.93		100 nM	0.98		100 nM	0.88		100 nM	0.96		0.93	0.90
	1 µM	0.94		1 µM	0.92		1 µM	0.80		1 µM	1.05		1 µM	0.89		1 µM	0.96		1 µM	1.13
	10 µM	1.07		10 µM	-		10 µM	-		10 µM	1.08		10 µM	0.88		10 µM	1.13		10 µM	1.33
13	10 nM	0.90	33	10 nM	0.79	53	10 nM	0.95	73	10 nM	1.07	93	10 nM	0.87	113	10 nM	1.01	133	10 nM	0.93
	100 nM	0.96		100 nM	0.89		100 nM	0.87		100 nM	1.02		100 nM	0.84		100 nM	0.91		100 nM	0.87
	1 µM	0.94		1 µM	0.93		1 µM	0.86		1 µM	1.03		1 µM	0.85		1 µM	0.89		1 µM	0.89
	10 µM	0.78		10 µM	1.07		10 µM	-		10 µM	0.97		10 µM	0.83		10 µM	0.72		10 µM	0.93
14	10 nM	1.03	34	10 nM	1.00	54	10 nM	1.04	74	10 nM	1.00	94	10 nM	1.01	114	10 nM	1.04	134	10 nM	0.94
	100 nM	0.95		100 nM	0.95		100 nM	1.04		100 nM	0.97		100 nM	0.91		100 nM	0.91		100 nM	0.84
	1 µM	0.91		1 µM	0.96		1 µM	0.99		1 µM	1.01		1 µM	0.94		1 µM	0.94		1 µM	0.89
	10 µM	0.64		10 µM	1.04		10 µM	1.00		10 µM	1.02		10 µM	1.21		10 µM	1.10		10 µM	1.13
15	10 nM	1.01	35	10 nM	1.05	55	10 nM	0.99	75	10 nM	1.02	95	10 nM	1.00	115	10 nM	0.99	135	10 nM	0.92
	100 nM	0.97		100 nM	0.94		100 nM	1.03		100 nM	1.00		100 nM	0.91		100 nM	0.90		100 nM	0.84
	1 µM	0.95		1 µM	0.99		1 µM	1.03		1 µM	1.04		1 µM	1.07		1 µM	1.01		1 µM	0.83
	10 µM	-		10 µM	-		10 µM	-		10 µM	0.95		10 µM	1.32		10 µM	0.95		10 µM	0.88
16	10 nM	1.01	36	10 nM	1.02	56	10 nM	1.02	76	10 nM	1.03	96	10 nM	1.00	116	10 nM	1.04	136	10 nM	0.97
	100 nM	1.04		100 nM	0.97		100 nM	1.05		100 nM	1.02		100 nM	0.94		100 nM	0.92		100 nM	0.87
	1 µM	0.97		1 µM	0.97		1 µM	1.59		1 µM	0.95		1 µM	1.00		1 µM	1.05		1 µM	0.98
	10 µM	0.87		10 µM	0.99		10 µM	-		10 µM	1.05		10 µM	1.13		10 µM	0.92		10 µM	0.99
17	10 nM	0.90	37	10 nM	1.00	57	10 nM	1.10	77	10 nM	1.01	97	10 nM	1.12	117	10 nM	1.07	137	10 nM	0.94
	100 nM	0.94		100 nM	0.93		100 nM	1.00		100 nM	1.03		100 nM	1.02		100 nM	0.97		100 nM	0.85
	1 µM	0.99		1 µM	0.99		1 µM	1.07		1 µM	0.98		1 µM	1.04		1 µM	1.03		1 µM	0.89
	10 µM	1.48		10 µM	0.98		10 µM	1.36		10 µM	1.03		10 µM	1.13		10 µM	0.98		10 µM	0.97
18	10 nM	0.99	38	10 nM	1.01	58	10 nM	0.99	78	10 nM	1.03	98	10 nM	1.01	118	10 nM	0.96	138	10 nM	0.94
	100 nM	0.94		100 nM	1.03		100 nM	1.13		100 nM	0.96		100 nM	0.92		100 nM	0.90		100 nM	0.85
	1 µM	1.00		1 µM	1.03		1 µM	1.55		1 µM	0.96		1 µM	0.92		1 µM	0.90		1 µM	0.89
	10 µM	0.95		10 µM	0.79		10 µM	1.62		10 µM	1.05		10 µM	1.17		10 µM	0.97		10 µM	1.07
19	10 nM	0.95	39	10 nM	0.91	59	10 nM	1.03	79	10 nM	1.00	99	10 nM	0.99	119	10 nM	0.93	139	10 nM	1.25
	100 nM	0.88		100 nM	0.88		100 nM	1.20		100 nM	0.99		100 nM	0.87		100 nM	0.92		100 nM	0.85
	1 µM	0.92		1 µM	0.86		1 µM	2.00		1 µM	0.98		1 µM	0.87		1 µM	0.94		1 µM	0.84
	10 µM	0.90		10 µM	1.09		10 µM	-		10 µM	0.98		10 µM	0.97		10 µM	1.08		10 µM	0.84
20	10 nM	0.95	40	10 nM	0.92	60	10 nM	1.03	80	10 nM	0.98	100	10 nM	0.94	120	10 nM	0.93	140	10 nM	0.99
	100 nM	0.88		100 nM	0.83		100 nM	0.99		100 nM	1.02		100 nM	0.91		100 nM	0.91		100 nM	0.95
	1 µM	0.88		1 µM	0.85		1 µM	1.02		1 µM	0.96		1 µM	1.10		1 µM	0.92		1 µM	0.93
	10 µM	0.99		10 µM	0.86		10 µM	-		10 µM	0.78		10 µM	-		10 µM	0.98		10 µM	1.08
Table Is. Values of median fold over control obtained after treatment of K562.GR cells with each compound at 10 nM, 100 nM, 1 µM and 10 µM concentration. The CheLiFe compounds were dissolved in DMSO. Some of them resulted toxic at 10 µM (-).
